# Supplementary material for: Human Papillomavirus-Associated Giant Clear Cell Acanthoma and Squamous Cell Carcinoma: A Rare Case Report and Literature Review
Source: J Clin Med. 2024 Apr 24;13(9):2482. doi: 10.3390/jcm13092482 (PMC11084788; doi:10.3390/jcm13092482)
Supplement: Supplementary file 1 [file jcm-13-02482-s001.zip]

Archive with 1 entries (1 files):
- jcm-2959509-supplementary.pdf
